# Supplementary material for: Clinical significance of circulating tumour cells and tumour marker detection in the chemotherapeutic evaluation of advanced colorectal cancer
Source: Colorectal Dis. 2021 Oct 23;24(1):68–76. doi: 10.1111/codi.15939 (PMC9298334; doi:10.1111/codi.15939)
Supplement: Supplementary file 1 — Appendix S1 [file CODI-24-68-s001.xlsx]

## Sheet: CTC
Baseline	A1	A2	A3	A4	A5	A6	A7	A8	A9	A10	A11	A12
1	0	4	2
1	7	7	4
8	9	3	12	3
3	6	6	1	1	2	0	4	5	2	8	6	3
3
7	5
8	2	5
4
0	3	3	1	3	4	2	2	3
6	5	7
6	8	2
3	0	4
2	2	5
5	7	16	7	7
3	3	0	6	9
12	8	3	2	3	5	3	3	4	5	6
0	4	4	5	4
1	3	2	2	5	5	3
2	2	6	3	2	1
5	8	3	3	6	3	5	9
1	8	0	5	4
5	0	6
3		7	3	2	2
3	6
3	7	2	7	3	4	3	4	5	3	0
4	7	2	3	1	1
0	0	2
3	4	4	2	3	3	0	5
2	2
3	6
2	4
0	10	3
8	0	5	2	1
8	0	3	3	0	1	1	2	4	2
4	4
2	1	1	7	0	0	1	0	7	0	5
2	3	4	2
2	2	0
2	1
4	5	1	10	0
1	8	5	8	6
2	1	8
5	3
0	3	6	6	2	0	3	0	1
7	3	2
3	2	1	5	8
7	3	2
0	5	5	7	6	0	3	7	3	6	2	3	0
7	7	5	0	3	2	6	3	6
3	2	4	3	5	2
0
5	3	0	0
2	2
3	7	1	4
2	3	2	8
10	12
4	0
16	14
7	4	7
1	3	5
5	3	6
12	5	5
4
3	9	6	4	1	2
1	1	2	2	2	4
2	3	27
1	0	1
3	0	3
2	2
12	2	4	7
3	2	4	3
4
23	9	52
3
1	5
1	3	7	5	2	5	2
6	5	2
3	3	2	0
1	7	8	7	7

## Sheet: CEA
Baseline	A1	A2	A3	A4	A5	A6	A7	A8	A9	A10	A11	A12
13.45	11.91	14.66	18.75
22	26.87	26.33	173.7
6	6.59	10.85	15.34	13.61
0.85	0.98	1.28	1.15	1.46	1.45	1.55	1.82	1.54	1.54	1.61	1.49	1.5
1.83
9.42	8.75
163.4	218.7	186.9
229.6
792.3	636.7	968.4	931	1000	882.7	1000	1000	1000
37.92	17.3	20
36.84	9.03	30.14
1000	1000	1000
71.02	68.38	104.8
4.05	2.63	3.36	2.2	2.13
2.71	2.94	6.73	5.21	7.58
2.3	148.1	72.54	40.8	32.44	15.7	20.09	13.5	17.4	18.46	29.51
12.44	7.01	8.95	6.72	8.81
2.6	2.83	2.61	5.64	5.9	7.21	8.92	10.03
1000	809.1	371.7	213.2	143.5	214.1
529.9	673.3	936	1000	864.7	752	715.7	1000
1.11	1.12	1.05	1.03	25.74
21.51	38.88	4.13
114	73.58	89.42	58.38	125.9	147.9
586.6	601
153.6	29.27	5.76	9.71	3.74	4.12	3.09	2.92	2.58	2.21	2.03
1000	1000	511.5	76.92	31.42	27.88
23.74	14.97	13.55
198	245	179.1	107	70.98	55.26	96.67	77.67
98.76	83.37
31.14	61.9
370	2.89
322.2	384.8	536
229.5	102.2	44.38	48.14	38.35
	816.3	122.8	25.14	7.88	12.34	18.95	37.51	7.69	7.49
47.35	75.03
33.36	6.85	8.85	8.45	38.72	47.92	51.23	44.93	34.73	43.28	204.3
32.85	33.77	17.76	22.04
2.38	3.11	2.28
9.04	3.71
149.9	242.5	335.4	322.8	363.5
2.97	3.64	4.76	3.67	2.98
54.08	52.67	70.96
679.7	1000
15.48	24.46	24.23	22.5	23.5	26.04	28.53	31.71	34.52
180	252.3	210.5
34.83	6.53	4.23	3.08	3.67
12.04	7	6.06
7.32	5.5	3.47	3.18	2.76	2.62	3	4.16	5.06	6.42	11.63	19.73	24.93
42.71	44.24	54.86	64.75	98.44	74.5	80.27	167.7	195.3
28.8	17.49	15.55	4.54	4.43	4.8
1000
85.7	104.3	23.59	33.09
1.58	3.37	2.21	2.81
48	87.63	111.3	245.5
38.2	42.57	39.11	42.04
6.92	3.45
168.6	91.28
25
2.73	2.19	3.12	3.54
2.35	2.42	3.09
57.27	171.5	202.2
614.1	1000	1000
108.2
57.52	41.03	19.68	26.02	34.05
311.7	161.7	221.6	242.7	832.4	386.5
1000	1000	1000
17.2	20.15	5.82
39.31	37.3	41.82
527.2	478.5
2.73	3.16	8.04	3.87	35.27
1.6	3.33	3.47	1.64
17.31
484.8	831	1000
164.6
43.86	74.28
35.32	6.61	6.29	8.39	12.83	19.86	19.4
5.5	22.76	52.39
25.94	55.55	71.28	131
461.3	335.9	518.9	402.5	1000

## Sheet: CA199
Baseline	A1	A2	A3	A4	A5	A6	A7	A8	A9	A10	A11	A12
28.52	27.1	29.6	41.68
31.54	19.49	16.23	117.7
52.01	84.01	178.7	296.5	388
1.35	7.81	7.35	7.62	7.22	6.76	8.9	10.39	9.91	8.53	9.16	8.56	9.73
7.49
10.62	19.01
41.75	55.28	48.78
1000
1000	1000	1000	1000	1000	1000	1000	1000	1000
9.6	23.07	30.91
10.1	9.09	8.68
1000	1000	1000
558	425.9	471
94.66	41.97	37.23	60.48	101.4
11.38	17.93	28.02	26.79	32.1
185.9	54.84	23.52	18.1	14.25	13.89	11.69	13.17	7.42	9.51	16.81
12.96	15.72	18.3	14.44	18.71
105.78	116.7	100.1	160.4	166.1	170.7	180.5	168
1000	746.8	313.1	184.8	112.4	181.9
218.4	266.8	329.8	336.8	311.3	310.2	442	943.4
10.38	9.18	8.58	7.53	1.42
225.4	415.2	18.71
70.6	67.33	71.5	45.63	65.84	68.78
24.34	38.96
205.4	30.81	12.85	13.7	13.12	13.54	12.25	12.89	12.52	10.96	11.05
1000	1000	551.1	121.2	64.21	73.41
163.7	85.61	30.28
53.78	110	101.4	78.57	53.07	43.81	47.1	36.87
1000	755.3
1000	1000
474.8	20.56
47.86	40.49	46.14
38.74	29.97	22	23.94	18.07
9.37	6.4	7.58	7.99	7.64	11.05	13.81	10.78	10.82	10.28
12.07	11.71
294.5	64.7	54.79	42.37	109.7	98.04	79.45	99.65	81.97	87.89	136.4
429.2	415.1	97.92	48.5
0.6	0.6	0.6
12.69	18.35
1000	1000	713.2	386.1	252.4
7.75	5.96	7.33	7	6.55
351.6	483.7	623.2
159	229.4
28.83	19.49	26.43	28.12	30.46	32.19	37.63	45.52	46.97
	28.75	34.78
210.4	27.32	10.47	6.55	7.59
42.47	22.77	24.54
8.92	10.88	7.12	6.33	5.55	5.71	5.15	6	8.84	8	6.54	9.61	12.64
34.26	35.47	44.59	44.34	77.83	97.05	118.5	282.2	1000
67.67	47.49	39.25	30.19	27.89	29.73
1000
40.53	32.67	10.38	10.56
9.05	10.2	9.74	11.24
	475.1	777.7	1000
59.11	48.85	38.83	56.32
92.94	33.14
0.6	0.6
20.63
8.79	9.17	9.54	12.4
4.07	4.25	4.94
67.86	141.4	144.1
166.4	369.9	558.5
291.1
206.7	141.1	115.7	170.3	313.9
5.3	3.98	5.07	6.43	7.63	8.24
1000	1000	1000
40.81	6.11	3.89
9.37	9.48	11.06
1.42	1.02
13.44	15.2	20.56	24.67	27.14
6.33	6.24	6.33	11.2
1000
88.9	146.5	322.3
0.6
54.93	156.2
23.2	12.82	12.18	12.24	16.96	19.99	16.68
1000	1000	1000
1000	1000	1000	1000
100.5	21.63	19.36	17.82	70.06
